# Supplementary material for: Renal and Extra Renal Manifestations in Adult Zebrafish Model of Cystinosis
Source: Int J Mol Sci. 2021 Aug 30;22(17):9398. doi: 10.3390/ijms22179398 (PMC8430996; doi:10.3390/ijms22179398)
Supplement: Supplementary file 1 [file ijms-22-09398-s001.zip]

Archive with 1 entries (1 files):
- ijms-1340632-supplementary.pdf
